# Supplementary material for: Clinical Applications and Emerging Roles of Bone Wax in Orthopaedic Surgery: A Scoping Review
Source: J Clin Med. 2026 Jul 3;15(13):5226. doi: 10.3390/jcm15135226 (PMC13363597; doi:10.3390/jcm15135226)
Supplement: Supplementary file 1 [file jcm-15-05226-s001.zip]

Archive with 4 entries (3 files):
- jcm-4358662-supplementary/
- jcm-4358662-supplementary/Supplementary File S1. PRISMA-ScR-Fillable-Checklist.pdf
- jcm-4358662-supplementary/Supplementary File S2. Literature Searching Process.pdf
- jcm-4358662-supplementary/Supplementary File S3. Inclusion and Exclusion Criteria.pdf
